# Supplementary material for: Non-Solvent Induced Phase Separation (NIPS) for Fabricating High Filtration Efficiency (FE) Polymeric Membranes for Face Mask and Air Filtration Applications
Source: Membranes (Basel). 2022 Jun 21;12(7):637. doi: 10.3390/membranes12070637 (PMC9317255; doi:10.3390/membranes12070637)
Supplement: Supplementary file 1 [file membranes-12-00637-s001.zip]

Archive with 1 entries (1 files):
- membranes-1732316-supplementary.pdf
